# Supplementary material for: Inhibition of Glucose Uptake Blocks Proliferation but Not Cytotoxic Activity of NK Cells
Source: Cells. 2022 Nov 3;11(21):3489. doi: 10.3390/cells11213489 (PMC9655024; doi:10.3390/cells11213489)
Supplement: Supplementary file 1 [file cells-11-03489-s001.zip]

Archive with 1 entries (1 files):
- cells-1976150-supplementary.pdf
